# Supplementary material for: NIR-Activated ICG-Loaded M2 Macrophage Exosomes Ameliorate Periodontitis via Targeting Infection Inflammation and Oxidative Stress
Source: Research (Wash D C). 2026 Apr 27;9:1207. doi: 10.34133/research.1207 (PMC13113311; doi:10.34133/research.1207)
Supplement: Supplementary 1 — Figs. S1 to S4 Tables S1 to S4 [file research.1207.f1.zip]

Archive with 5 entries (5 files):
- Fig S1.jpg
- Fig S3.jpg
- Fig S4.jpg
- Figure S2-SD_rat_corrected.jpg
- Supporting Information.docx
